# Supplementary material for: Nutritional Quality of Plant-Based Fish and Seafood Analogs: A Study of the Italian Market
Source: Foods. 2025 Jan 25;14(3):394. doi: 10.3390/foods14030394 (PMC11816721; doi:10.3390/foods14030394)
Supplement: Supplementary file 1 [file foods-14-00394-s001.zip]

Archive with 1 entries (1 files):
- foods-3417319-supplementary.pdf
